# Supplementary material for: Impact of nasal septal perforation on the airflow and air-conditioning characteristics of the nasal cavity
Source: Sci Rep. 2024 Jan 29;14:2337. doi: 10.1038/s41598-024-52755-4 (PMC10822863; doi:10.1038/s41598-024-52755-4)
Supplement: Supplementary file 1 — Supplementary Information 1. [file 41598_2024_52755_MOESM1_ESM.xlsx]

## Sheet: Sheet1
Geometric parameters of the nasal septal perforation (NSP) and CFD variables in relation to NSP and in the nasopharynx before closure
subject	area of NSP (m2)	length of long axis (m)	net airflow rate through NSP (mL/s)	max. velocity in the cross section of NSP (m/s)	max. wall shear on posterior surface of NSP (Pa)	max. surface water-vapor flux on posterior surface of NSP (kg/s/m2)	bilateral nasal resistance (Pa/mL/s)	relative humidity in nasopharynx (%)	air temperature in nasopharynx (oC)	bilateral SAVR (mm-1)
SP1	8.51592e-05	0.0116	10.154	2.40504	0.83	0.0047	0.0198	76.8518	30.49	0.488
SP2	0.000228011	0.0232	0.10377	2.46536	0.59	0.0052	0.0173	81.1413	30.46	0.391
SP3	4.74774e-05	0.0104	2.90987	2.74595	0.708	0.0042	0.0294	82.4751	30.99	0.567
SP4	7.48512e-05	0.0107	20.3638	2.78796	0.58	0.0043	0.0213	83.727	31	0.58
SP5	0.000445697	0.0312	15.5997	2.8327	0.44	0.0034	0.0254	87.9008	31.32	0.508
SP6	0.000298963	0.0267	20.2759	3.98377	1.273	0.004	0.0422	82.4943	30.66	0.677
SP7	4.54498e-05	0.0076	1.83447	2.58535	0.723	0.0041	0.023	86.065	31.28	0.521
SP8	3.89047e-05	0.0035	3.21115	1.31259	0.5442	0.0037	0.0347	94.3249	32.17	0.986
SP9	3.21868e-05	0.0064	17.4091	2.37789	1.059	0.0051	0.0569	97.4082	32.45	1.166
SP10	8.2349e-05	0.0122	13.9029	3.54373	1.382	0.006	0.0652	94.9244	32.15	1.053
SP11	1.24887e-05	0.0032	12.8174	3.44337	0.968	0.0037	0.0423	92.6322	31.84	1.108
SP12	0.000104423	0.0112	51.7674	2.92799	0.75	0.0031	0.0472	94.9856	32.17	0.965
SP13	4.51293e-05	0.0086	26.3608	2.30107	0.42	0.0029	0.0296	91.0902	31.7	0.91
SP14	0.000113779	0.0145	57.7243	3.82476	0.9852	0.0057	0.0351	80.7733	30.37	0.661
average	0.000118205	0.0129286	18.1739	2.82411	0.803743	0.00429286	0.0349571	87.6282	31.3607	0.755786
