# Supplementary material for: Impact of nasal septal perforation on the airflow and air-conditioning characteristics of the nasal cavity
Source: Sci Rep. 2024 Jan 29;14:2337. doi: 10.1038/s41598-024-52755-4 (PMC10822863; doi:10.1038/s41598-024-52755-4)
Supplement: Supplementary file 2 — Supplementary Information 2. [file 41598_2024_52755_MOESM2_ESM.xlsx]

## Sheet: Sheet1
(CFD variables in the nasopharynx after closure
subject	bilateral nasal resistance (Pa/mL/s)	relative humidity in nasopharynx (%)	air temperature in nasopharynx (oC)
SP1	0.02	76.5803	30.5
SP2	0.0175	83.0678	30.64
SP3	0.0294	82.2246	31.01
SP4	0.0215	84.2454	31.05
SP5	0.0267	87.3444	31.25
SP6	0.0423	83.6441	30.88
SP7	0.0229	85.7	31.94
SP8	0.0348	94.3494	32.17
SP9	0.0573	97.5314	32.48
SP10	0.0661	95.2155	32.15
SP11	0.0427	92.5715	31.82
SP12	0.0535	93.1	31.91
SP13	0.0304	91.1	31.65
SP14	0.0358	84.7	30.73
average	0.0357786	87.9553	31.4414
