# Supplementary material for: Impact of nasal septal perforation on the airflow and air-conditioning characteristics of the nasal cavity
Source: Sci Rep. 2024 Jan 29;14:2337. doi: 10.1038/s41598-024-52755-4 (PMC10822863; doi:10.1038/s41598-024-52755-4)
Supplement: Supplementary file 3 — Supplementary Information 3. [file 41598_2024_52755_MOESM3_ESM.xlsx]

## Sheet: Sheet1
Comparison of CFD variables in the choanae before and after closure
subject	flow partition in the choanae						unilateral NR in the choanae						RH in the choanae						AT in the choanae
	before closure			after closure			before closure			after closure			before closure			after closure			before closure			after closure
	R	L	ratio	R	L	ratio	R	L	ratio	R	L	ratio	R	L	diff.	R	L	diff.	R	L	diff.	R	L	diff.
SP1	50.4	49.6	1.01613	46.7	53.3	1.14133	0.0431	0.0364	1.18407	0.0435	0.0367	1.18529	77.1	75.6	1.5	78.2	74.3	3.9	30.5	30.4	0.1	30.6	30.3	0.3
SP2	48.5	51.5	1.06186	48.3	51.7	1.07039	0.0359	0.0331	1.08459	0.0364	0.0334	1.08982	80.3	81	0.7	82.5	83	0.5	30.6	30.2	0.4	30.7	30.6	0.1
SP3	52.5	47.5	1.10526	51.4	48.6	1.05761	0.0564	0.0591	1.04787	0.0562	0.0589	1.04804	84.7	79.2	5.5	85.4	78.2	7.2	31.1	30.8	0.3	31.2	30.7	0.5
SP4	44.7	55.3	1.23714	52.7	47.3	1.11416	0.0407	0.0448	1.10074	0.0412	0.0449	1.08981	86.2	81.5	4.7	84.9	83.1	1.8	31.3	30.8	0.5	31.1	31	0.1
SP5	50.5	49.5	1.0202	46.5	53.5	1.15054	0.0571	0.0457	1.24945	0.0575	0.0502	1.14542	87.1	88.5	1.4	83.2	90.7	7.5	31.2	31.4	0.2	30.9	31.5	0.6
SP6	43	57	1.32558	50.9	49.1	1.03666	0.0836	0.0855	1.02273	0.0834	0.0862	1.03357	87.7	77.9	9.8	85.7	81.1	4.6	31.2	30.2	1	31.2	30.5	0.7
SP7	53.9	46.1	1.1692	54.9	45.1	1.21729	0.0421	0.0509	1.20903	0.0415	0.0507	1.22169	89.5	81.9	7.6	90	80.2	9.8	31.6	30.9	0.7	31.6	30.9	0.7
SP8	50.8	49.2	1.03252	51.1	48.9	1.04499	0.0665	0.0716	1.07669	0.068	0.0705	1.03676	91.8	96.5	4.7	92	96.5	4.5	31.9	32.4	0.5	31.9	32.4	0.5
SP9	58.4	41.6	1.40385	56.9	43.1	1.32019	0.1085	0.1173	1.08111	0.0988	0.1327	1.34312	96.4	98.6	2.2	96.6	98.5	1.9	32.2	32.8	0.6	32.3	32.7	0.4
SP10	60.5	39.5	1.53165	56.8	43.2	1.31481	0.1188	0.1449	1.2197	0.1162	0.1531	1.31756	93.3	97.4	4.1	94	96.7	2.7	31.8	32.7	0.9	32	32.4	0.4
SP11	68.3	31.7	2.15457	66.9	33.1	2.02115	0.066	0.1158	1.75455	0.063	0.1302	2.06667	90.5	96.7	6.2	90.6	96.1	5.5	31.5	32.6	1.1	31.4	32.5	1.1
SP12	40.6	59.5	1.46552	26.6	73.4	2.7594	0.2371	0.0587	4.03918	0.2013	0.0724	2.78039	96.4	94	2.4	96.3	91.9	4.4	32.4	32	0.4	32.7	31.6	1.1
SP13	63.1	36.9	1.71003	58.1	41.9	1.38663	0.0559	0.0635	1.13596	0.0522	0.0733	1.40421	87.7	96.4	8.7	87.9	95.2	7.3	31.3	32.4	1.1	31.3	32.1	0.8
SP14	63.7	36.3	1.75482	41.5	58.5	1.40964	0.0842	0.059	1.42712	0.0843	0.0603	1.39801	77.5	84.5	7	87.5	81.2	6.3	30	30.8	0.8	31.2	30.2	1
average	53.4929	46.5143	1.35631	50.6643	49.3357	1.36034	0.0782786	0.07045	1.40234	0.0745357	0.07525	1.3686	87.5857	87.8357	4.75	88.2	87.6214	4.85	31.3286	31.4571	0.614286	31.4357	31.3857	0.592857
